# Supplementary material for: Flavonoid Biosynthesis Genes in Triticum aestivum L.: Methylation Patterns in Cis-Regulatory Regions of the Duplicated CHI and F3H Genes
Source: Biomolecules. 2022 May 11;12(5):689. doi: 10.3390/biom12050689 (PMC9138379; doi:10.3390/biom12050689)
Supplement: Supplementary file 1 [file biomolecules-12-00689-s001.zip]

Archive with 1 entries (1 files):
- biomolecules-1628042-supplementary.pdf
